# Supplementary material for: Relationship of mental health and burnout with empathy among medical students in Thailand: A multicenter cross-sectional study
Source: PLoS One. 2023 Jan 5;18(1):e0279564. doi: 10.1371/journal.pone.0279564 (PMC9815634; doi:10.1371/journal.pone.0279564)
Supplement: S1 Data — (XLSX) [file pone.0279564.s003.xlsx]

## Sheet: Data_multicenter
id	a1	a2	a4	a5	a6	a7	a8	a181	a182	a183	a184	a185	a186	a187	a188	a189	a9	na9	a10	na10	a11	na11	a121	a12	a13	a131	a132	a133	a134	a135	a136	a137	a138	a139	b1	b2	b3	b4	b5	b6	b7	b8	b9	b10	b11	b12	b13	b14	b15
180	2	25	1	1		3.76	1										1		1		1		2	9	2	1	1	1	0	0	1	0	0	0	3	3	2	3	3	2	2	2	3	3	3	2	4	4	4
181	2	23	1	1	6000	3.2	1										1		1		1		1	11	2	1	0	0	0	0	0	0	0	0	3	3	2	2	2	3	3	3	2	3	3	3	4	4	4
182	2	23	1	1	6000	3.6	1										1		1		1		3	1	2	1	0	0	0	0	0	0	0	0	3	4	1	1	1	3	3	3	3	3	3	4	4	4	4
183	2	24	1	15	10000	3.13	2	0	0	0	0	0	0	0	0	1	1		1		1		2	17	2	1	1	0	0	0	1	0	0	0	3	3	2	2	2	3	3	3	3	3	3	3	4	4	4
184	1	24	1	1	5000	3.47	1										1		2		1		1	11	2	1	0	0	0	0	0	0	0	0	3	3	2	2	2	3	3	2	3	4	3	3	3	3	3
185	2	24	1	5	7000	3.7	1										1		1		1		1	2	2	1	0	1	0	0	0	0	0	0	3	3	2	2	2	3	2	3	3	4	3	4	3	2	3
186	1	31	1	15	10000	3.27	1										1		1		1		2	1	2	1	0	0	0	0	0	0	0	0	3	2	2	1	1	3	3	3	3	3	3	2	4	4	4
187	2	23	1	1	5000		1										1		1		1		3	1	2	1	1	0	0	0	0	0	0	0	3	3	2	2	1	3	2	2	2	3	3	3	3	3	3
188	2	24	1	9	10000		1										1		1		1		2	6	2	1	0	0	0	0	0	0	0	0	3	3	2	2	1	2	3	3	3	3	4	3	4	4	4
189	2	23	1	4	10000	3.51	1										1		1		1		1	10	1										3	3	2	3	2	3	3	3	4	3	3	3	4	3	4
190	2	23	3	1	10000	3	1										1		1		1		3	7	2	1	1	0	1	0	0	0	0	0	3	2	2	3	2	3	2	3	3	3	3	2	2	3	2
191	2	23	1	1	7000	3.18	1										1		1		1		5	2	2	1	1	0	0	0	0	0	0	0	4	3	2	2	1	3	4	4	4	4	4	4	4	4	4
192	2	25	3	1			1										1		1		1		1	1	1										4	4	4	4	4	4	3	4	3	4	4	3	4	4	4
193	2	23	1	1	8000	3.19	1										1		1		1		3	1	2	1	1	0	0	1	0	0	0	0	2	2	3	3	2	2	3	3	3	3	3	3	3	4	4
194	1	23	1	13	10000	3.75	1										1		1		1		1	2	2	1	1	0	0	0	0	0	0	0	3	3	2	2	1	3	2	2	4	3	3	3	4	4	4
195	2	23	1	1		3.74	1										1		2		1		1	9	2	1	0	1	0	1	0	0	0	0	3	3	2	2	1	2	3	2	2	2	2	2	3	3	3
196	1	25		1			1										1		1		1		3	1	2	1	1	0	0	0	0	0	0	0	2	2	3	3	2	2	2	2	3	2	2	2	2	3	3
197	2	25	1	4	15000		2	0	1	0	0	0	0	0	0	0	1		1		1		5	15	2	1	0	1	0	0	0	0	0	0	2	2	1	2	1	2	3	3	3	4	3	2	4	4	4
198	1	24	1	1		3.83	1										1		1		1		2	1	2	0	1	0	0	0	0	0	0	0	3	3	3	3	3	3	3	3	4	3	3	3	3	3	3
199	2	23	1	1	10000	2.91	1										1		2		1		1	7	2	1	1	1	1	1	0	0	0	0	2	2	2	3	2	2	2	2	3	3	3	2	2	2	2
200	1	24	1	1	9000	3.72	1										1		1		1		1	1	2	1	0	0	0	0	0	0	0	0	3	3	1	2	1	3	3	2	3	3	2	3	3	4	4
201	1	24	1	12	10000	3	1										2	1	2		1		2	17	2	0	1	0	1	0	1	0	0	0	4	3	2	1	2	4	3	3	3	3	3	3	3	4	4
202	2	22		2	8000	3.26	1										1		1		1		3	2	2	1	1	0	0	0	0	0	0	0	4	3	2	1	1	3	3	3	3	3	3	4	4	4	4
203	2	23	4	21	10000	2.83	1										2	4	1		1		2	13	2	1	1	0	1	0	0	0	0	0	3	2	3	2	2	3	3	3	3	3	3	3	2	2	2
204	2	24	1	1	8000	3.41	1										2	1	2		1		1	9	2	1	0	0	0	0	0	0	0	1	3	3	2	2	2	3	3	2	3	3	3	3	2	3	2
205	1	23	1	6	10000	3.07	1										1		2		1		3	5	2	1	0	1	0	0	0	0	0	0	3	3	2	2	1	3	2	2	3	2	2	3	4	4	4
206	1	25	1	12	10000	3.01	1										2	1	2		1		4	6	2	1	1	0	0	0	0	0	0	1	1	1	2	2	1	1	2	2	3	3	3	3	3	4	3
207	2	24	1	12			1										1		1		1		4	8	2	1	0	0	0	0	0	0	0	0	3	2	2	2	2	2	2	1	3	3	3	2	4	4	4
208	2	23	3	1	5000	3.5	1										1		2		1		3	1	2	1	1	1	0	0	0	0	0	0	3	2	2	2	2	2	3	2	3	3	3	2	4	4	4
209	2	23	1	1	6000	3.6	1										1		1		1		1	4	2	1	0	0	1	0	0	0	0	0	3	3	2	2	1	3	2	2	3	3	3	3	3	4	4
210	1	25	1	1			1										1		2		1		1	2	2	1	1	0	0	0	0	0	0	0	3	3	2	2	2	2	1	1	3	3	3	3	4	4	3
211	1	24	1	2		2.96	2	1	0	0	0	0	0	0	0	0	1		2	2	1		1	1	2	1	1	1	0	1	0	0	0	0	3	3	2	2	2	3	3	3	2	3	3	3	3	3	4
212	2	23	1	1	10000	3.68	1										1		2		1		1	2	2	1	0	1	0	0	0	0	0	0	3	3	2	1	1	3	3	2	4	3	3	3	3	4	3
213	2	24	4	15	120000	3	1										1		1		1		2	2	2	1	1	0	0	0	0	0	0	0	3	2	4	2	2	3	3	2	2	2	2	2	4	4	4
214	2	23	1	11	10000		1										1		1		1		1	10	2	1	0	0	0	0	0	0	0	0	3	3	2	2	1	3	3	2	2	2	3	3	4	4	4
215	1	24	1	1	10500	3.1	2	1	0	0	0	0	0	0	0	0	1		2		1		1	1	2	1	1	0	0	0	0	0	0	0	3	3	3	2	2	3	3	2	3	3	3	3	3	4	4
216	2	23	1	6	7000	3.2	1										1		1		1		3	2	2	1	0	1	0	0	0	0	0	0	3	3	2	2	2	3	3	2	4	3	3	4	4	4	4
217	2	24	1	1	15000	3.28	1										1		1		1		1	15	2	1	1	0	0	1	0	0	0	0	3	2	2	2	2	2	3	2	4	4	4	3	4	4	4
218	1	24	1	1	8000	2.74	1										1		2		1		1	9	2	1	0	1	0	1	0	0	0	0	2	2	2	2	2	2	2	2	2	2	2	2	2	2	2
219	2	23	1	15	10000	3.31	1										1		2		1		2	3	2	1	0	1	0	0	0	0	0	1	4	3	2	2	1	1	3	3	4	4	3	4	4	4	4
220	2	27	1	15	12000	3.12	1										1		1		1		2	6	2	1	0	0	0	0	0	0	0	0	3	3	2	2	1	3	3	3	3	3	3	3	3	3	4
221	2	24	1	1	8000	3.5	2	1	0	0	0	0	0	0	0	0	1		1		1		1	9	2	1	1	1	1	0	0	0	0	0	3	3	2	3	1	2	3	2	3	4	3	3	3	4	4
222	2	24	1	1	12000	3.63	1										1		1		1		5	1	2	1	1	0	0	0	0	0	0	0	3	3	2	2	1	3	3	3	2	3	3	3	4	4	4
223	2	23	1	1	10000	3.27	1										1		1		1		5	6	2	1	0	0	0	0	0	0	0	0	3	3	2	2	1	3	3	3	3	4	3	3	3	3	3
224	2	23	1	10			2	1	0	0	0	0	0	0	0	0	1		1		1		3	14	2	1	0	0	1	1	1	0	0	0	2	2	3	3	2	3	2	2	3	3	2	2	4	3	3
225	1	24	1	4	10000	3.39	1										1		1		1		1	6	2	1	0	0	0	0	1	0	0	0	3	3	2	2	1	3	3	3	3	3	3	3	4	4	4
226	2	25	1	11		3.6	1										1		1		1		4	1	2	1	0	0	0	0	0	0	0	0	2	2	3	2	3	2	2	2	4	4	4	2	4	4	4
227	1	23		1	6000	3	1										1		2		1		1	1	2	1	1	0	0	0	0	0	0	0	3	3	2	2	1	3	2	2	3	4	3	3	4	4	4
228	2	24	1	1	13000		1										1		2		1		3	11	2	1	1	0	0	0	0	0	0	0	3	3	2	2	2	3	3	2	3	3	2	3	4	4	4
229	1	25	1	1	16000	3.21	1										1		1		1		1	18	2	1	0	0	0	0	0	0	0	1	2	2	3	1	3	3	3	4	4	3	3	3	2	2	3
230	2	24	1	4	10000		1										1		1		1		5	7	2	1	0	0	0	0	0	0	0	0	3	3	2	1	1	4	3	3	3	3	3	4	4	4	4
231	1	26		12		3.7	1										1		1		1		4	9	1										3	3	3	3	3	3	3	3	3	3	3	3	3	3	3
232	2	24	1	1	15000	3	1										1		1		1		1	15	2	1	1	0	0	0	0	0	0	1	3	3	2	3	2	4	4	4	3	2	3	3	4	4	4
233	2	24	2	10			2	0	1	0	0	0	0	0	0	0	1		1		1		4	1	2	0	1	0	0	0	0	0	0	0	4	3	2	1	1	3	4	4	3	3	3	3	4	4	4
234	1	24		9	9000	3.4	1										1		1		1		1	7	2	1	1	0	0	0	0	0	0	0	2	2	2	2	1	2	3	2	3	3	3	2	3	3	3
235	1	23		1	12000	3.45	1										1		2		1		1	9	2	1	0	0	0	0	0	0	0	0	3	3	2	2	1	2	3	3	3	3	3	3	3	3	3
236	1	24	1	2	10000		1										1		1		1		3	7	2	1	1	1	0	0	1	0	0	0	3	2	3	2	2	3	4	3	4	4	4	3	4	4	4
237	1	23	2	1	9000	3.1	1										1		1		1		1	1	2	1	1	0	0	1	0	0	0	0	3	3	2	1	1	3	3	3	4	4	3	3	4	4	4
238	1	23	2	11	7500	3	1										1		1		1		4	15	2	1	1	0	0	0	0	0	0	0	3	3	2	2	1	3	3	3	4	4	4	3	4	4	4
239	1	23	1	11	10000	3.5	1										1		1		1		4	4	1										3	3	1	2	1	3	2	2	2	3	3	2	4	4	4
240	2	24	1	1	8000	3.21	1										1		1		1		1	6	2	1	0	0	1	1	0	0	0	0	3	2	3	3	2	3	3	3	4	4	4	2	4	4	4
241	1	24	4	5	5000	3.33	1										1		1		1		1	9	1										4	3	1	1	1	3	4	4	4	4	4	4	3	3	3
242	2	24	1	5		3.2	1										1		1		1		1	1	2	1	1	1	0	0	1	0	0	0	4	4	2	1	1	3	3	2	3	4	4	4	4	4	4
243	2	26	1	1	2000	3.03	1										1		1		1		1	1	2	1	1	1	0	1	0	0	0	0	3	3	3	4	2	4	3	3	3	4	3	3	4	4	4
244	2	23	3	1	10000	3.6	1										1		1		1		1	6	2	1	0	0	0	0	0	0	0	0	3	3	2	1	1	3	3	3	3	4	4	2	3	3	3
245	2	23	1	10			1										1		1		1		4	6	1										3	3	2	2	1	3	3	3	2	3	3	4	4	4	4
246	2	25	1	22	16000	2.45	1										1		2		1		2	6	2	0	1	0	0	1	1	0	0	1	3	3	1	1	1	4	4	4	3	3	3	3	3	4	3
247	2	24	1	1	10000	3.13	1										1		1		1		1	9	2	1	1	1	0	0	0	0	0	0	3	3	3	2	2	1	3	4	4	4	4	3	3	4	3
248	2	23	1	11	8000		1										1		1		1		4	9	2	1	1	0	0	0	0	0	0	0	3	3	2	2	1	2	3	3	4	4	3	3	2	2	3
249	2	24	1	9	15000	3.2	1										2	5	2		1		1	6	2	1	0	1	0	0	0	0	0	0	3	3	2	3	2	3	3	2	3	4	3	3	4	4	4
250	2	24	1	11		3.34	1										1		1		1		4	2	2	1	0	0	0	0	0	0	0	0	3	3	2	2	2	3	3	3	3	3	3	3	3	3	3
251	2	23	1	2		3.5	1										1		1		1		3	17	2	1	1	0	0	0	0	0	0	1	2	2	3	2	2	2	2	2	3	3	3	2	2	4	3
252	2	23	1	5	8000		1										1		1		1			6	2	1	0	0	0	0	0	0	0	0	4	3	2	2	1	3	3	2	4	4	3	3	4	4	4
253	1	25	1	7	12000	3.55	2	0	1	0	0	0	0	0	0	0	1		2		1		1	12	2	1	1	0	0	0	1	0	0	0	3	3	1	2	1	3	3	3	3	3	3	4	3	3	3
254	1	23	1	1	9000	3	1										1		1		1		1	1	2	1	0	0	0	0	0	0	0	0	3	3	4	1	2	4	4	4	3	3	3	3	4	4	4
255	1	24	1	4	8000	3.31	1										1		1		1		1	6	2	1	0	1	1	1	0	0	0	0	3	4	1	1	1	4	4	4	4	3	4	4	4	4	3
256	2	23	1	2	10000	3.33	1										1		1		1		3	6	2	1	0	0	0	0	0	0	0	0	3	3	1	2	1	2	2	2	3	3	3	2	3	4	4
257	2	25	1	1	10000	3.18	1										1		1		1		3	1	2	1	1	0	0	0	0	0	0	0	3	3	2	2	2	3	3	2	3	2	2	3	3	3	3
258	1	23	2	1		3.31	2	1	0	0	0	0	0	0	0	0	1		1		1		1	8	2	0	1	0	1	0	0	0	0	1	2	2	3	3	3	2	3	3	4	3	3	2	4	3	3
259	1	24	1	6		3	1										1		2		1		3	1	2	1	1	1	0	0	1	0	0	0	3	3	2	2	2	3	4	3	2	4	2	3	4	4	4
260	2	22	1	1			1										1		1		1		3	17	2	1	0	0	0	0	0	0	0	0	3	3	2	2	2	2	2	2	2	3	3	2	3	3	3
261	2	23	1	1	8000	3.51	1										1		1		1		3	2	2	1	0	0	0	0	0	0	0	0	3	3	3	2	3	3	3	2	3	3	3	3	4	4	4
262	2	24	1	1	13000	3.24	2	1	0	0	0	0	0	0	0	0	1		1		1		1	14	2	0	0	0	0	0	0	0	0	1	4	3	1	1	1	3	2	3	3	3	3	3	4	4	4
263	2	23	1	1		3.2	1										1		1		1		3	7	2	1	0	0	0	0	0	0	0	0	3	3	1	2	1	3	3	3	4	4	4	3	4	4	4
264	1	23		24	8000	3.63	1										1		1		1		2	9	2	1	0	0	0	0	0	0	0	0	3	3	2	1	1	3	3	3	3	3	3	3	3	3	3
265	2	23	1	1		2	1										1		2		1		3	1	2	1	1	1	1	1	1	0	0	0	3	3	4	4	3	3	2	2	3	3	3	3	3	4	4
266	2	24	1	1	10000	3.15	1										1		1		1		1	14	2	0	0	0	0	0	0	0	0	1	3	3	1	1	1	3	3	3	2	2	3	3	3	4	4
267	2		1	1			1										1		1		1														2	2	3	2	2	2	1	2	3	3	3	3	3	3	3
268	2	23	1	1	10000	3.56	2	1	0	0	0	0	0	0	0	0	1		2		1		1	1	2	1	1	1	0	0	0	0	0	0	3	3	1	1	1	3	3	3	3	3	2	3	3	4	4
269	2	24	1	1	15000		1										1		1		1		3	1	2	1	1	1	1	0	1	0	0	0	3	3	3	2	2	3	3	3	3	3	3	3	1	1	1
270	2	24	1	4	15000	3.41	2	0	0	0	0	0	0	0	0	1	1		1		1		5	2	2	1	0	0	0	0	0	0	0	0	3	3	2	2	1	3	3	3	3	4	3	3	4	4	4
271	2	24	1	9	10000	3	1										1		1		1		5	2	2	1	0	0	0	0	0	0	0	0	3	3	2	2	2	3	3	3	3	3	3	2	3	3	3
272	1	23	2	12	5000	3.5	1										1		1		1		4	8	2	1	1	0	0	0	0	0	0	0	3	3	2	2	2	2	3	2	3	3	3	3	3	3	3
273	1	24	2	3	7000	3.25	2	1	0	0	0	0	0	0	0	0	1		2		1		5	15	2	1	0	0	0	0	0	0	0	0	3	2	2	2	2	3	3	3	4	4	3	3	4	3	4
274	1	24	1	3	9000	2.95	1										1		2		1		1	14	2	0	0	0	0	0	0	0	0	1	3	3	1	2	1	3	3	3	4	4	3	3	4	3	3
275	1	23	1	1		2.97	1										1		2		1		2	5	2	0	0	0	0	0	0	0	0	1	4	4	1	2	1	4	4	4	4	4	3	4	4	4	4
276	1	26	1	15	10000	2.91	1										2	2	2		1		2	15	2	1	1	1	0	0	1	1	0	0	3	2	2	2	2	4	2	3	4	4	4	4	4	4	4
277	2	24		9	20000	3.5	2	0	0	0	0	0	0	0	0	1	1		1		1		1	2	2	1	1	0	0	0	0	0	0	0	3	3	3	2	1	3	3	2	3	3	4	4	4	4	4
278	2	24		11	10000	3.2	1										1		1		1		1	7	2	1	0	0	0	0	0	0	0	0	3	3	2	2	1	3	3	3	2	2	2	3	3	4	3
279	1	23		9	10000	3.88	1										1		1		1		1	7	1										3	3	2	2	2	3	3	2	3	3	3	4	3	3	3
280	2	24	2	10	10000	3.48	2	0	0	0	1	0	0	0	0	0	1		1		1		4	9	2	1	0	0	0	0	1	0	0	0	4	4	1	1	1	3	3	3	3	4	3	4	3	3	4
281	1	24	1	1	10000	3.18	1										1		1		1		1	12	2	0	1	0	0	0	0	0	0	0	2	2	3	3	3	2	3	2	2	2	3	2	4	4	4
282	2	23	1	5	15000	3.25	1										1		2		1		1	6	2	1	0	1	0	0	1	0	0	0	3	3	2	3	2	4	3	3	3	4	4	3	4	4	4
283	2	24	1	5	15000	3.9	1										1		1		1		1	3	2	1	0	1	0	0	0	0	0	0	3	3	2	1	1	3	3	3	4	4	4	4	3	4	4
284	2	25	1	4	10000	3.49	1										2	1	1		1		1	1	2	0	1	0	0	1	1	0	0	0	2	2	3	3	2	3	3	3	4	4	4	3	2	3	3
285	2	23	1	1	5000	3.8	1										1		1		1		1	12	2	1	0	0	0	0	0	0	0	0	4	4	1	1	1	3	3	2	3	4	3	4	4	4	4
286	2	24	1	1	10000	3.48	1										1		2		1		1	9	2	1	0	1	0	1	0	0	0	0	3	3	2	1	1	3	3	3	3	3	3	3	3	3	4
287	2	24	1	1	10000	3.14	1										1		1		1		1	16	2	1	1	0	0	0	0	0	0	0	3	2	3	3	3	2	2	2	3	4	3	2	4	4	4
288	2	25	1	1	12000	3.65	1										1		1		1		5	2	2	1	1	1	0	0	0	0	0	0	3	3	2	1	1	3	3	2	3	3	3	3	4	4	4
289	1	24	1	1	6800	3.4	1										1		2		1		1	1	2	1	0	1	1	0	0	0	0	1	3	3	2	2	2	3	3	3	4	3	3	2	3	4	3
290	2	23		11	10000	3.03	1										2	1	2		1		4	15	2	1	0	1	0	1	1	0	0	0	3	3	3	3	3	3	2	2	4	4	3	3	1	2	1
291	1	23	3	1	10000	2	1										2	1	2		1		1	1	2	1	0	1	0	0	1	0	0	0	2	1	3	3	3	2	2	2	3	3	3	2	3	3	3
292	1	26	4	23	15000	2.88	1										1		2		1		2	13	2	1	0	0	0	0	0	0	0	0	3	3	3	2	2	3	4	3	4	4	4	2	2	3	3
293	2	23	1	4		3	1										1		1		1		4	4	2	1	0	0	0	0	0	0	0	1	3	3	2	2	1	3	3	3	3	3	3	3	3	4	3
294	1	24	1	11	10000	3.48	1										1		1		1		1	2	2	1	0	0	0	0	0	0	0	0	2	2	2	2	2	1	2	3	2	2	3	2	4	4	4
295	1	26	1	1		3.1	1										1		1		1		2	1	2	1	1	0	0	0	0	0	0	0	2	2	3	2	3	2	3	2	3	3	3	3	4	4	4
296	1	24	1	23	10000	2.8	2	1	0	0	0	0	0	0	0	0	1		1		1		2	5	2	1	0	0	0	0	0	0	0	0	4	3	2	2	1	4	4	4	4	4	2	4	4	4	4
297	1	24	2	12	5000		1										1		1		1		4	1	2	1	0	0	0	0	0	0	0	0	3	3	2	2	2	3	3	2	3	3	3	3	3	3	3
298	1	23	4	1	10000		1										1		1		1		3	4	2	1	1	0	1	0	0	0	0	0	2	2	3	3	2	3	3	2	4	4	3	2	4	4	4
299	2	23	1	1	15000	3.6	1										1		1		1		1	11	2	1	1	0	0	0	0	0	0	0	3	3	2	1	1	3	3	3	3	3	3	3	3	4	4
300	2	24	1	3	10000	3.47	1										1		1		1		1	2	2	1	0	0	0	1	0	0	0	0	2	2	1	1	1	3	4	3	4	4	3	4	4	4	4
301	2	23	1	5	8000	3.51	1										1		1		1		2	14	2	1	0	0	0	0	0	0	0	0	3	3	4	3	2	3	3	2	3	4	4	3	4	4	4
302	2	23	2	6	8000	3.52	2	0	0	0	0	0	0	0	1	0	1		1		1		3	17	2	1	1	0	1	1	1	0	0	1	3	2	4	3	2	3	2	2	3	4	4	2	2	3	2
303	1	23	1	12	15000	3.02	1										1		2		1		1	7	2	1	1	0	0	0	0	0	0	1	3	3	2	2	1	4	3	2	2	2	3	3	3	4	4
304	1	25		1	10000		1										1		1		1		1	1	2	1	1	0	0	0	0	0	0	0	3	3	2	2	1	2	3	3	3	3	3	3	4	3	3
305	2	24	1	5	8000	3.7	1										1		1		1		1	2	2	1	1	0	0	0	0	0	0	0	3	3	2	2	1	3	2	2	3	3	3	3	4	4	4
306	2	23	4	1	10000	2.8	1										1		2		1		1	6	1										3	3	2	2	1	4	3	3	3	4	4	3	2	4	4
307	2	24	2	10		3.04	2	1	1	0	0	0	0	0	0	0	1		2		1		5	7	2	1	0	0	1	1	1	0	0	0	2	2	3	3	3	2	2	2	4	4	4	2	2	2	2
308	1	24	1	1		2.87	1										1		1		1		3	15	2	1	1	1	1	0	0	0	0	0	3	3	3	4	2	3	2	2	3	3	3	3	4	4	4
309	2	23	1	1	15000	2.99	1										2	5	2		1		3	8	2	1	0	1	0	0	0	0	0	0	1	1	4	4	2	3	3	2	4	4	4	1	3	4	3
310	2	25	1	12	10000	2.9	1										1		1		1		4	6	2	1	0	0	1	1	0	0	0	0	4	4	2	1	1	4	3	3	3	3	3	4	3	4	3
311	1	23	1	1		3.4	1										1		1		1		3	1	1										3	3	2	1	1	3	3	3	3	3	3	3	3	3	3
312	2	23	1	1	10000	3	1										1		1		1		1	2	2	1	0	1	1	0	0	0	1	0	3	3	3	3	3	3	4	2	3	3	3	3	4	4	4
313	1	23	4	1	9000	3.11	1										1		1		1		3	9	2	1	1	0	1	1	0	0	0	0	2	3	3	4	2	3	3	3	2	3	3	3	3	3	3
314	2	24	1	2	10000	3.25	1										1		1		1		1	1	2	1	1	1	0	0	0	0	0	0	3	3	2	2	2	3	3	2	3	3	3	3	4	4	4
315	2	22	1	1	20000	2.7	2	1	0	0	0	0	0	0	0	0	1		2		1		1	15	2	1	1	0	0	1	0	0	0	1	3	2	4	4	2	2	2	2	4	4	3	2	3	3	3
316	2	23	1	9	10000	3.83	1										1		1		1		1	11	2	1	0	0	0	0	0	0	0	0	3	3	2	2	1	3	3	2	4	4	3	3	4	4	4
317	1	23	1	12	1000	3.4	1										1		2		2	1	1	7	2	1	1	0	0	0	1	0	0	0	2	2	2	2	2	3	3	3	3	2	3	2	3	4	3
318	2	23	1	1	10000	3.23	1										1		1		1		1	4	2	1	0	0	0	0	0	0	0	0	3	3	2	2	1	3	3	4	3	4	4	4	4	3	4
319	1	25	1	16	8000	3.58	1										1		1		1		2	5	2	1	0	0	1	0	0	0	0	0	3	3	2	2	1	3	3	3	3	3	3	3	3	3	4
320	2	24		1	10000	3.59	1										1		1		1		2	1	2	1	0	0	0	1	0	0	0	0	3	3	2	2	3	2	3	3	3	3	3	3	3	4	3
321	2	24	1	15	12000	3.3	1										1		1		1		2	14	2	1	0	0	0	0	0	0	0	0	3	3	3	2	2	3	3	3	3	4	4	3	3	4	4
322	1	25	1	15	10000		1										1		1		1		2	5	1										3	3	2	2	2	2	3	3	3	4	4	4	4	3	3
323	1	23	1	11	9000	3.6	1										1		1		1		1	6	2	1	0	0	0	0	0	0	0	0	3	3	3	3	1	3	3	2	3	3	3	3	4	3	3
324	2	23	1	1	8000	3	1										1		1		1		1	1	2	1	1	0	0	1	1	0	0	0	3	3	2	2	1	3	2	3	3	2	3	3	3	3	3
325	1	24	1	11			1												2		1		4	7	2	1	1	1	0	0	0	0	0	0	2	3	2	2	2	2	2	2	4	3	2	2	3	3	4
326	2	24	2	1	10000	3	1										1		1		1		3	17	2	1	0	0	0	0	0	0	0	0	3	3	2	2	1	1	3	3	3	3	3	3	4	4	4
327	1	23	1	1		3.41	1										1		2		1		3	6	2	1	1	0	0	0	0	0	0	0	3	2	2	1	2	3	3	2	3	3	2	3	4	4	4
328	2	23	1	1	5000	3.27	1										1		1		1		3	1	2	1	0	0	0	0	0	0	0	0	3	3	2	2	1	1	3	3	3	3	3	3	3	3	3
329	2	23	1	9	10000		2	0	0	0	0	0	0	0	1	0	2		1		1		2	9	2	1	1	0	0	0	1	0	0	0	2	2	3	3	3	2	3	2	4	3	3	2	3	3	3
588	2	24	1	1	10000		1										1		1		1		3	11	2	1	1	1	0	0	0	0	0	0	4	3	3	1	2	3	3	3	3	3	3	3	2	4	3
589	2	23	1	2			1										1		1		1		3	13	2	1	1	0	0	0	0	0	0	0	2	2	3	2	2	2	2	1	2	2	2	2	3	4	4
590	2	24		1	10000	3	1										1		2		1		3	1	2	1	1	0	0	0	0	0	0	0	3	3	2	1	1	3	3	3	3	3	2	2	4	4	4
591	2	23	1	2	6500	3.5	1										1		1		1		3	9	2	0	0	0	0	0	0	0	0	1	3	3	2	2	2	3	2	2	3	3	3	3	2	4	3
401	2	24	1	41	10000	3.62	1										1		1		1			2	2	1	0	1	0	0	0	0	0	1	3	3	2	1	1	3	4	3	2	3	2	3	4	4	4
402	2	23	1	20	15000	3.33	1										1		1		1			3	2	1	0	0	0	0	0	0	0	1	4	4	1	1	1	3	2	2	4	4	3	4	4	4	4
403	1	24	4	31	7000	2.49	1										1		2		1			15	2	1	1	1	0	0	0	0	0	0	3	3	2	1	2	4	3	4	4	4	3	4	3	4	4
404	2	25	1	31	5000	2.98	1										1		1		1			15	2	1	0	0	1	0	0	0	0	0	3	3	1	2	1	4	3	4	3	3	3	4	4	4	3
405	1	24	1	9	12000	3.2	1										1		1		1			15	2	1	1	1	0	0	0	0	0	0	3	3	2	2	2	3	2	2	2	3	3	2	3	3	3
406	2	23	1	32	10000	3.59	1										1		1		1			9	2	0	1	1	0	0	0	0	0	0	3	3	2	1	1	3	3	3	4	4	4	3	4	4	4
407	1	25	1	15	50000	3.48	1										1		2		1			11	2	1	1	1	0	0	0	0	0	0	4	4	2	2	1	4	4	4	4	4	4	4	4	4	4
408	1	24	1	22	10000	2.88	1										1		2		1			6	2	1	1	0	0	0	0	0	0	0	3	3	2	2	2	3	4	3	3	4	4	3	4	4	4
409	2	24	1	15	11000	3.2	1										1		1		1			6	2	0	1	1	1	0	0	0	0	0	3	3	4	3	3	2	2	2	3	3	3	3	4	3	3
410	2	24	1	38	7000	3.34	1										1		1		1			4	2	1	1	0	0	0	0	0	0	0	2	3	2	3	1	3	4	4	2	4	2	3	3	3	4
411	1	25	1	15	50000	3.48	1										1		2		1			11	2	1	1	1	0	0	0	0	0	0	4	4	2	2	1	4	4	4	4	4	4	4	4	4	4
412	1	25	1	15	50000	3.48	1										1		2		1			11	2	1	1	1	0	0	0	0	0	0	4	4	2	2	1	4	4	4	4	4	4	4	4	4	4
413	1	25	1	15	50000	3.48	1										1		2		1			11	2	1	1	1	0	0	0	0	0	0	4	4	2	2	1	4	4	4	4	4	4	4	4	4	4
414	2	24	1	15	6000	3.8	2	1	0	0	0	0	0	0	0	0	1		1		1			9	2	1	1	1	0	0	0	0	0	0	2	2	3	4	3	3	3	3	4	3	3	2	4	4	4
415	1	24	1	15	10000	3.1	1										1		1		1			9	2	1	1	0	0	0	1	0	0	0	2	1	2	2	2	3	3	4	3	4	4	2	2	3	3
416	2	23	1	1	5000	3.5	1										1		1		1			17	2	1	1	1	1	0	0	0	0	0	2	3	3	2	2	2	1	1	3	3	3	2	2	2	2
417	2	26	1	15	40000	3	1										1		2		1			3	1										3	3	2	2	2	3	3	3	3	3	3	3	4	4	4
418	1	23	1	15	10000	3.77	1										1		2		1			5	1										3	3	2	1	2	3	4	4	3	3	3	3	2	3	3
419	1	23	1	24	11000	3.4	2	1	0	0	0	0	0	0	0	1	1		2		2	1		14	2	1	1	0	0	0	1	0	0	0	3	3	2	2	2	3	2	2	3	3	3	4	3	3	3
420	1	24	1	15		3.59	1										1		2		1			9	2	1	1	0	0	1	0	0	0	0	2	3	3	4	2	3	4	2	4	4	4	3	4	4	4
421	2	23	1	1	10000	3.7	1										1		2		1			12	2	1	1	1	1	1	1	0	0	0	1	2	4	4	3	3	2	2	3	3	3	2	2	3	3
422	2	23	1	15		3.27	2	0	0	0	0	0	0	0	0	1	1		1		1			9	2	1	1	1	1	1	1	0	0	0	2	2	2	2	2	2	3	3	3	3	3	2	3	3	3
423	2	25	1	5	10000	3	1										1		1		1			6	2	1	1	0	0	0	0	0	0	0	3	3	2	2	1	3	3	3	3	3	3	4	3	4	3
424	2	24	4	15		3.95	1										1		1		1			9	2	1	1	1	0	0	0	0	0	0	3	3	3	2	2	2	2	1	2	3	3	2	3	4	3
425	2	24	1	15	20000	3.67	1										1		2		1			2	2	1	1	1	0	0	0	0	0	0	3	2	3	2	1	2	3	2	3	4	3	3	4	4	4
426	2	23	1	15	14000	3.04	1										2	7	1		1			6	2	1	0	0	0	0	0	0	0	0	3	3	1	1	1	3	2	2	3	3	3	4	4	4	3
427	2	24	4	15	7000	3	2	0	0	0	0	0	0	0	0	1	1		2		1			6	2	1	1	1	0	0	1	0	0	0	3	3	2	1	1	2	2	3	3	3	2	3	3	3	3
428	2	24	1	15	20000	2.72	2	1	1	0	0	0	0	0	0	0	1		1		1			6	2	1	0	1	0	0	1	0	0	0	3	3	2	2	1	4	3	3	4	4	4	4	4	4	4
429	2	23	1	15	10000	3.2	1										1		1		1			7	2	1	1	1	0	0	0	0	0	0	3	2	3	3	2	3	3	2	4	3	3	2	4	4	4
430	2	25	1	15	17500	3.48	2	1	0	0	0	0	0	0	0	0	1		1		1			6	2	0	0	0	0	0	1	0	0	0	4	3	1	1	1	4	3	4	3	4	4	4	4	4	4
431	1	24	1	15	11000	3.02	1										1		1		1			10	2	1	0	0	0	0	0	0	0	0	4	4	2	1	1	3	3	3	4	4	4	4	4	4	3
432	2	24	1	17	12000	3.6	2	1	0	0	0	0	0	0	0	0	1		1		1			11	2	0	1	0	0	0	0	0	0	0	3	3	3	2	1	2	3	2	3	3	3	3	3	4	4
433	1	23	1	15	10000	3	2	1	0	0	0	0	0	0	0	0	1		2		1			1	2	1	1	0	0	1	1	0	0	0	2	2	3	3	3	2	3	2	3	3	3	2	3	3	3
434	1	24	1	42		3.41	1										1		1		1			9	1										3	3	2	1	1	3	3	3	4	4	3	3	4	4	4
435	1	24	1	37	12500	3.61	1										1		1		1			9	2	1	0	0	0	0	0	0	0	0	3	3	1	2	1	3	4	3	3	4	4	4	4	4	4
436	1	25	1	15	6000	2.3	2	0	0	0	0	0	0	0	0	1	2	1	1		1			1	2	1	1	1	1	0	1	0	0	0	2	1	4	2	3	2	1	1	4	2	3	2	4	4	4
437	2	24	1	15	10000	3.5	2	0	0	0	0	0	0	0	0	1	1		2		1			8	2	1	1	0	1	0	0	0	0	0	3	3	3	2	1	3	3	3	2	3	3	3	3	3	3
438	1	25	1	9	15000	3.2	1										1		1		1			5	2	1	1	0	0	0	0	0	0	0	3	3	1	1	1	3	3	3	3	3	3	3	3	3	3
439	1	28	1	17		2.38	2	0	0	0	0	0	0	0	0	1	1		1		1			18	2	1	1	0	0	0	0	0	0	0	4	4	2	2	1	4	3	3	4	4	4	4	4	4	4
440	2	24	1	15		3.5	1										1		2		1			7	2	1	1	0	0	1	0	0	0	0	3	2	4	3	2	3	3	3	3	4	4	3	4	4	3
441	2	24	1	15	8000	2.71	2	1	0	0	0	0	0	0	0	0	1		1		1			14	2	1	0	0	0	1	0	0	0	0	3	2	2	2	1	3	3	2	3	4	3	2	3	3	3
442	2	23	1	15		3.56	1										1		2		1			6	1										3	3	2	2	2	3	3	3	3	3	3	2	2	2	3
443	1	23	1	15	10000	3.76	2	1	0	0	0	0	0	0	0	0	2	5	2		1			10	2	1	1	1	1	0	1	0	0	0	3	2	2	2	2	1	1	1	2	2	3	3	3	4	3
444	2	23	1	15	30000	3	2	1	0	0	0	0	0	0	0	0	2	1	2		1			16	2	1	1	0	1	0	0	0	0	1	2	2	3	3	2	3	4	3	3	4	4	2	3	4	3
445	1	24	1	20	8500	3.61	2	0	0	1	0	0	0	0	0	0	1		2		1			9	2	1	1	0	0	1	0	0	0	0	3	3	2	2	2	3	3	3	4	4	4	3	4	3	4
446	2	24	1	37	15000	2.5	2										2	1	2	1	1			15	2	0	0	0	1	0	0	0	0	0	3	3	2	1	2	3	4	3	4	4	4	4	4	4	4
447	2	24	1	37	15000	2.5	2										2	1	2	1	1			15	2	0	0	0	1	0	0	0	0	0	3	3	2	1	2	3	4	3	4	4	4	4	4	4	4
448	2	24	1	20	7000	2.67	2	0	0	0	1	0	0	0	0	0	1		2		1			11	2	1	1	0	1	1	0	0	0	0	3	3	3	2	2	2	2	2	3	3	3	3	3	3	3
449	2	23	1	38	5000	3.72	1										1		1		1			3	2	1	1	0	0	1	0	0	0	0	3	3	2	1	1	3	2	2	3	3	3	3	3	2	3
450	1	24	1	34	12000	2.5	1										1		1		1			6	2	1	1	0	0	0	0	0	0	0	2	2	2	2	1	1	2	2	3	3	3	2	3	3	3
451	2	23	1	20	6000	3.37	1										1		1		1			4	2	1	1	0	0	1	0	0	0	0	3	2	3	1	1	2	2	2	3	3	3	3	4	4	3
452	2	24	1	20	12000	3.21	1										1		2		1			1	2	1	1	0	0	0	0	0	0	0	3	3	3	2	2	3	3	3	3	3	3	3	4	4	4
453	2	23	1	20	6000	3.69	1										1		1		1			2	1										2	2	3	4	1	2	2	2	2	2	2	2	2	2	2
454	2	24	1	32	8000	3.38	2										1		1		1			1	2	1	1	0	0	0	0	0	0	0	4	4	1	1	1	4	4	1	3	3	3	3	3	3	3
455	1	23	1	43	10000	2.8	1										1		1		1			5	2	1	1	0	0	0	0	0	0	0	3	3	1	1	2	2	3	3	3	4	3	3	2	2	4
456	1	25	1	20	10000	2.9	1										2	2	2	1	1			1	2	0	1	1	0	0	0	0	0	0	3	2	3	2	3	3	3	3	3	3	2	3	3	4	4
457	1	24	1	20	15000	3.54	1										1		1		1			9	2	1	0	0	0	0	0	0	0	0	4	4	4	1	1	3	3	3	2	3	3	4	3	3	3
458	1	24	1	20	6000	2.8	2	1	0	0	0	0	0	0	0	0	1		2		2	1		1	2	1	1	1	1	1	0	0	0	0	1	1	3	3	3	3	3	3	4	4	3	1	4	4	4
459	1	24	1	22	13000	2.5	1										1		2		1			1	2	0	0	0	0	1	0	0	0	0	2	2	2	2	1	3	3	3	3	4	3	2	3	3	2
460	2	24	1	20	10000	3.5	1										1		2		1			2	2	1	0	0	0	0	0	0	0	0	3	3	2	2	1	4	3	3	3	4	4	3	3	4	4
461	2	24	1	20	10000	3.5	1										1		2		1			2	2	1	0	0	0	0	0	0	0	1	3	3	1	2	1	4	4	4	4	4	4	4	4	4	4
462	1	24	1	20	3000	3.74	1										1		2		1			5	1										3	3	1	1	1	3	3	3	3	3	3	3	4	4	4
463	1	24	1	20	15000	3.54	1										1		1		1			9	2	1	0	0	0	0	0	0	0	0	4	4	4	1	1	3	3	3	2	3	3	4	3	3	3
464	2	20	1	15	5000	3.68	1										1		1		1			14	2	1	0	0	0	0	0	0	0	0	3	3	2	1	1	4	3	3	4	4	4	4	4	4	4
465	2	19	1	34	5000	3.45	1										1		1		1			9	2	1	0	0	0	0	0	0	0	0	3	3	2	2	1	3	3	4	3	4	4	4	4	4	4
466	2	19	1	27	12000	3.5	1										1		1		1			7	2	1	1	0	0	0	0	0	0	0	3	3	2	2	1	3	4	4	1	4	4	3	4	4	4
467	2	19	1	31	15000	2.97	1										1		1		1			4	2	1	0	0	0	1	0	0	0	0	3	3	2	1	2	3	4	2	4	4	4	4	4	4	3
468	2	18	1	36	6000	3.81	1										1		1		1			6	2	1	0	0	0	0	0	0	0	0	4	3	3	2	2	3	4	4	4	4	3	3	4	4	4
469	2	18	1	20	10000	3.38	2	0	0	0	0	0	0	0	0	1	1		2		1			2	2	1	1	1	1	1	1	0	0	0	3	2	2	3	2	3	3	2	3	3	3	2	3	3	3
470	1	19	1	37	8000	3.96	1										1		1		1			9	2	1	1	1	1	0	0	0	0	0	3	3	2	1	2	3	3	3	3	3	3	3	3	3	3
471	2	20	1	31	13000	3.15	1										1		1		1			4	2	1	0	0	0	0	0	0	0	0	3	4	2	1	1	3	3	3	3	3	3	4	4	4	4
472	1	18	4	15		3.73	1										1		1		1			6	2	0	1	1	0	0	0	0	0	0	2	2	3	3	2	2	3	2	2	4	4	2	4	4	4
473	2	20	1	35	8000	3.74	2	1	0	0	0	0	0	0	0	0	1		2		1			2	2	1	1	0	0	0	1	0	0	0	3	3	1	2	1	3	3	2	4	3	4	3	4	4	4
474	2	20	1	34	8000	3.53	1										1		1		1			9	2	1	1	1	0	0	1	0	0	0	2	2	4	2	2	2	2	2	3	3	3	2	4	4	4
475	1	19	1	34	6000	3.74	1										1		1		1			9	2	1	1	0	1	0	1	0	0	0	3	3	2	2	1	3	3	3	3	3	3	3	4	4	4
476	1	20	1	34	7500	3.5	1										1		2		1			16	2	0	0	1	0	0	0	0	0	0	3	2	1	1	2	3	4	3	3	4	4	3	4	4	4
477	1	19	4	32	8000	3.5	2	0	0	0	0	0	0	1	0	0	1		2		1			7	2	1	0	1	1	0	1	0	0	0	3	3	2	3	2	2	3	2	4	4	3	3	3	4	3
478	2	19	1	27	12000	3.8	1										1		1		1			7	2	1	0	1	0	0	0	0	0	0	3	4	2	2	1	3	3	2	3	4	4	4	4	4	4
479	2	19	1	20	5500	3.05	1										1		1		1			10	2	1	1	1	1	0	0	0	0	0	2	2	3	2	2	3	2	1	3	3	3	2	3	4	4
480	2	19	1	32		3.74	1										1		1		1			2	2	1	0	0	0	0	0	0	0	0	3	4	2	2	1	3	3	2	3	4	3	3	4	4	4
481	1	19	1	20	9000	2.98	1										1		1		1			3	2	1	1	0	0	0	0	0	0	0	3	3	2	2	2	3	3	3	3	3	3	3	4	4	4
482	2	21	3	15	6000	3.25	1										1		2		1			9	2	1	0	0	1	0	0	0	0	1	3	3	2	2	1	3	2	2	4	4	4	3	3	4	4
483	2	22	1	15	15000	3.07	1										1		1		1			1	2	1	1	1	0	0	0	0	0	1	1	2	4	3	4	1	2	2	4	4	4	2	4	4	4
484	2	22	1	15	6000	3.14	2	1	0	0	0	0	0	0	0	1	1		1		1			1	2	0	0	0	0	0	0	0	0	1	1	1	3	4	4	1	1	1	4	4	4	1	2	2	3
485	2	18	1	15	8000	3.25	1										1		1		1			7	2	1	0	0	0	1	0	0	0	0	3	3	2	1	1	3	3	3	3	3	3	2	3	3	3
486	2	22	1	32	6000	3.36	1										1		2	1	1			2	2	1	1	1	0	0	0	0	0	0	3	3	2	3	2	3	3	3	3	4	4	2	4	4	4
487	2	22	1	15	10000	3.62	1										2	1	1		1			2	2	1	0	1	0	1	1	0	0	1	2	2	2	4	2	2	2	1	2	4	3	2	2	4	4
488	2	23	1	36	8000	3.24	2	0	0	0	0	0	0	0	0	1	1		1		1			12	2	1	1	1	0	0	0	0	0	0	2	2	3	4	2	4	4	4	1	2	3	2	4	4	4
489	2	22	1	31	10000	3.7	1										1		1		1			2	2	1	1	1	0	0	0	0	0	0	2	3	3	3	2	2	2	2	3	3	3	2	4	4	4
490	1	22	4	20	10000	3.73	1										1		1		1			9	2	1	1	1	0	0	1	0	0	0	2	2	3	1	2	2	3	2	2	2	3	2	2	4	3
491	2	22	4	20	4000	3.54	2	1	0	0	0	0	0	0	0	0	1		2		1			15	2	1	1	1	1	1	1	0	0	0	3	3	2	2	1	3	1	1	3	3	3	3	3	3	3
492	2	22	1	20	8000	2.92	1										1		1		1			2	2	1	1	0	0	0	0	0	0	0	3	2	4	2	1	3	2	3	2	3	2	2	4	4	4
493	2	21	4	35	8000	2.95	1										2	1	2		1			6	2	1	0	1	0	0	0	0	0	1	3	3	2	2	2	3	2	2	4	4	4	2	2	4	3
494	2	22	1	20	8000	3.2	1										1		1		1			7	2	0	1	0	0	0	0	0	0	0	4	3	1	2	1	4	4	3	4	4	3	4	4	4	4
495	2	21	4	35	8000	2.95	1										2	1	2		1			6	2	1	0	1	0	0	0	0	0	1	3	3	2	2	2	3	2	2	4	4	4	2	2	4	3
496	2	19	1	35	5000	3.68	2	1	0	0	0	0	0	0	0	0	1		1		1			11	2	1	1	1	1	1	0	0	0	0	2	2	3	3	2	3	3	3	3	3	3	2	3	3	3
497	1	24	1	23	8000	3.2	2	1	0	0	0	0	0	0	0	0	1		1		1			9	2	0	1	1	0	0	0	0	0	1	1	1	4	4	4	2	3	2	4	3	3	2	4	4	4
498	1	23	1	15	10000	3.42	2	1	0	0	0	0	0	0	0	0	2	7	1		1			2	2	1	0	1	1	0	0	0	0	0	3	2	2	3	2	1	2	1	3	3	3	1	3	3	3
499	2	18	4	22	10000	3.74	2	0	0	0	0	0	0	1	0	0	2	1	1		1			1	2	1	1	1	1	0	1	0	0	0	2	3	4	4	3	2	2	2	3	3	3	2	2	4	4
500	1	24	1	20	15000	3.45	1										1		1		1			1	2	1	0	0	0	0	0	0	0	0	3	3	2	2	2	4	4	4	4	4	4	4	4	4	4
501	1	24	1	20	10000	3.95	1										1		2		1			9	2	1	1	0	0	0	0	0	0	0	3	3	2	1	1	3	3	3	3	4	3	4	4	4	4
502	2	24		39	8000	3	1										1		2		1			13	2	1	1	0	0	0	0	0	0	0	2	3	2	1	1	3	3	3	3	3	3	3	3	3	3
503	2	24	1	20	10000	3.24	1										1		1		1			1	2	1	1	1	0	1	0	0	0	0	3	3	2	3	2	3	3	3	3	3	3	3	3	3	2
504	1	24	1	36	12000	3.4	1										1		2		1			18	2	1	1	0	0	0	0	0	0	0	3	4	3	2	3	3	2	3	3	4	2	3	2	4	3
505	1	24	3	40	10000	3.91	1										1		1		1			9	2	1	1	0	0	0	0	0	0	0	3	3	3	3	1	3	3	3	2	1	3	3	3	4	4
506	2	24	1	15	10000	3.52	1										1		1		1			9	2	1	1	0	0	0	0	0	0	0	3	3	1	1	1	2	3	2	3	3	3	3	4	4	4
507	1	25	1	15	10000	3.1	1										1		2		1			11	2	1	1	1	1	1	1	0	0	0	3	3	2	2	3	3	3	3	3	3	3	3	3	3	3
508	1	25	1	31	10000	2.78	1										2	1	2		1			6	2	0	1	0	0	0	1	0	0	0	2	2	4	4	3	2	3	3	3	3	3	2	2	4	4
509	2	24	1	36	5000	3.28	1										1		1		1			4	2	1	0	0	0	0	0	0	0	0	4	4	1	1	1	4	4	3	4	4	4	4	4	4	4
510	1	24	1	20	10000	3.95	1										1		2		1			9	2	1	1	0	0	0	0	0	0	0	3	3	2	1	1	3	3	3	3	4	3	4	4	4	4
511	2	23	1	28		3.3	2	1	0	0	0	0	0	0	0	0	1		1		1			8	2	1	1	0	0	0	0	0	0	0	3	3	2	2	2	3	3	2	3	3	3	3	2	3	3
512	1	25	1	31	10000	2.78	1										2	1	2		1			6	2	0	1	0	0	0	1	0	0	0	2	2	4	4	3	2	3	3	3	3	3	2	2	4	4
513	1	23	1	15	10000	2.7	2	1	0	0	0	0	0	0	0	0	1		1		1			15	2	1	1	1	0	1	0	0	0	0	2	2	4	3	2	2	3	3	1	1	2	2	2	4	3
514	2	24	1	15	12000	3.8	1										2	6	1		1			3	2	1	0	1	0	1	1	0	0	0	3	2	3	2	2	3	2	2	4	4	4	2	4	4	4
515	1	24	1	15	8000	2.5	1										1		2	1	1			11	2	1	1	0	0	0	0	0	0	0	3	3	2	2	1	2	2	3	2	2	3	2	3	3	3
516	1	25	1	15		3.07	1										1		1		1			6	2	0	0	0	0	0	1	0	0	0	3	3	3	3	3	3	3	3	3	3	3	3	3	3	3
517	1	23	1	23	8000	3.8	1										1		1		1			2	2	0	0	0	0	0	0	0	0	1	3	3	1	1	1	3	3	3	4	3	3	3	4	4	3
518	1	24	1	15	10000	3.65	1										1		1		1			5	2	1	0	0	0	0	0	0	0	0	3	3	2	2	1	4	4	3	3	4	4	3	4	4	4
519	2	28	1	11	15000	3.3	2	0	1	1	0	0	0	0	0	0	1		2		1			7	2	1	1	0	1	1	1	0	0	0	3	3	2	2	3	3	3	2	3	3	3	3	2	2	2
520	2	24	1	33	10000	3.25	1										1		1		1			6	2	1	0	0	0	0	0	0	0	0	4	4	2	1	1	4	4	4	4	4	4	4	4	4	4
521	2	24	1	15		2.7	1										1		2		1			7	2	1	0	0	0	0	0	0	0	0	2	2	3	3	1	3	4	3	4	4	3	2	3	3	3
522	1	24	1	15	8000	3	1										1		1		1			15	2	1	1	0	0	0	0	0	0	0	3	3	3	1	1	4	4	4	4	4	4	3	4	4	4
523	2	23	1	15	12000	3	2	0	0	0	0	0	0	0	0	1	1		1		1			7	2	0	0	0	0	0	0	0	0	1	3	3	2	2	1	3	3	2	2	3	3	3	3	3	3
524	2	24	1	3	15000	3.49	2	1	0	0	0	0	0	0	1	0	1		2		1			18	2	1	0	0	0	0	1	0	0	1	3	3	3	2	1	3	3	3	3	3	3	3	4	4	4
525	2	23	1	15	9000	3.01	1										1		2		1			7	2	1	1	1	0	0	0	0	0	0	3	3	3	2	2	2	2	3	3	3	3	3	4	4	4
526	1	24	1	4	12000	2.95	2	1	0	0	0	0	0	0	0	1	1		1		1			14	2	1	0	0	0	0	0	0	0	0	3	3	3	2	2	2	3	3	4	4	4	3	4	4	4
527	1	23	1	44	20000	2.6	1										1		1		1			1	2	1	1	1	0	0	0	0	0	0	3	3	2	2	2	2	3	3	3	3	3	2	4	4	4
528	2	24	1	15	10000	3.37	2	0	0	0	0	0	0	0	0	1	1		1		1			6	2	0	0	0	0	1	1	0	0	1	3	3	2	2	2	2	3	2	3	3	3	3	2	3	3
529	2	23	1	22	10000	3.52	1										1		1		1			4	2	0	1	0	0	0	0	0	0	0	4	4	1	1	1	3	3	3	4	4	3	4	4	4	4
530	2	23	1	22	10000	3.52	1										1		1		1			4	2	0	1	0	0	0	0	0	0	0	4	4	1	1	1	3	3	3	4	4	3	4	4	4	4
531	2	23	1	15	10000	3.2	1										1		1		1			1	1										3	3	2	1	1	3	3	3	3	3	3	3	3	3	3
532	1	23	1	15			1										1		1		1			4	2	1	0	0	0	0	0	0	0	0	3	3	2	2	2	3	3	3	3	3	3	2	4	4	4
533	2	24	1	15	9000	3.1	1										1		1		1			4	2	1	1	0	0	0	0	0	0	0	3	3	2	2	1	3	3	3	3	3	3	3	3	3	3
534	2	24	1	45	12000	3.42	1										1		1		1			7	2	1	1	1	0	0	0	0	0	0	2	2	2	2	2	3	3	2	3	3	3	2	3	3	3
535	2	24	1	15		3.46	1										1		1		1			9	2	1	1	1	0	0	0	0	0	0	3	3	2	1	2	3	3	3	3	3	3	3	3	3	3
536	2	24	1	22		3.5	1										1		2		1			7	2	1	1	0	0	0	0	0	0	0	3	3	3	2	1	3	2	2	4	4	4	3	4	4	2
537	2	23	1	23	7000	3.51	1										1		1		1			9	2	1	1	0	0	0	0	0	0	0	3	2	3	2	1	3	4	4	2	4	4	3	4	4	4
538	2	23	1	1		3.5	1										1		1		1			1	2	1	0	0	1	1	1	0	0	0	2	2	3	2	2	2	2	2	3	4	3	3	2	2	2
539	1	23	1	15	20000	3.93	1										1		2		1			9	2	1	0	1	0	1	0	0	0	0	2	2	3	2	2	3	3	3	3	3	3	2	4	4	4
540	2	24	1	15	9000	3.1	1										1		1		1			4	2	1	1	0	0	0	0	0	0	0	3	3	2	2	1	3	3	3	3	3	3	3	3	3	3
541	2	28	1	11	15000	3.3	2	0	1	1	0	0	0	0	0	0	1		2		1			7	2	1	1	0	1	1	1	0	0	0	3	3	2	2	3	3	3	2	3	3	3	3	2	2	2
542	2	24	1	32	10000	3.22	1										1		1		1			7	2	1	1	1	0	0	0	0	0	0	3	3	2	2	1	3	3	3	3	3	3	3	4	4	4
543	1	24	1	20	8000	3.85	1										1		2		1			9	2	1	0	0	0	0	1	0	0	0	3	3	1	1	1	3	3	3	3	4	4	3	3	3	2
544	1	23	1	15	10000	2.78	2	1	0	0	0	0	0	0	0	0	1		1		1			17	2	1	1	0	0	0	1	0	0	0	4	4	3	1	1	4	4	4	4	4	4	4	4	4	4
545	2	24	1	31	6000	2.99	1										1		1		1			15	2	1	1	1	0	0	0	0	0	0	3	3	2	2	1	3	3	3	4	2	3	2	4	3	4
546	1	23	1	15	8000	3.46	1										1		2		1			9	2	1	1	1	1	1	1	0	0	0	3	3	3	1	1	3	3	2	3	3	3	3	4	4	3
547	2	23	1	20	5000	3.01	1										1		2		1			15	2	1	1	1	1	1	0	0	0	0	2	2	3	3	3	4	4	3	4	4	4	4	3	4	3
548	2	24	1	37	10000	2.4	1										2	8	2		1			15	2	1	0	0	1	0	0	0	0	0	4	4	2	3	2	3	3	2	3	4	4	4	4	4	4
549	1	23	1	15	11000	2.97	2	1	0	0	0	0	0	0	0	0	2	5	1		1			4	2	1	1	0	0	0	0	0	0	0	3	2	2	3	2	2	3	2	4	3	3	2	4	4	4
550	1	23	1	15	20000	3.8	1										1		1		1			9	2	1	1	1	0	0	0	0	0	0	2	2	4	2	3	2	2	2	3	3	3	2	3	4	3
551	2	23	1	15	7000	3.24	2	0	0	0	0	0	0	0	0	1	1		1		1			7	2	1	0	0	0	0	0	0	0	0	4	4	2	2	1	3	3	3	4	4	4	3	4	4	4
552	2	24	1	16	10000	3.92	1										1		1		1			5	2	1	1	1	0	0	0	0	0	0	3	3	2	1	1	3	3	2	4	3	3	3	4	3	4
553	1	24	1	15	16000	3.52	1										1		2		1			1	2	1	0	0	0	0	0	0	0	0	4	3	2	2	1	3	3	2	4	4	4	3	4	4	4
554	2	23	1	15	10000	2.9	1										1		1		1			8	2	1	1	0	0	0	0	0	0	0	3	3	3	1	2	3	3	3	4	4	4	4	4	4	4
555	2	26	1	37	40000	3.2	1										1		1		1			1	2	1	0	0	0	0	0	0	0	0	3	3	2	2	2	3	3	3	3	4	4	3	4	4	4
556	2	24	1	15		3	2	1	0	0	0	0	0	0	0	0	1		2		1			9	2	1	1	1	0	0	0	0	0	0	3	3	2	2	2	3	3	2	4	4	4	4	4	4	4
557	1	23	4	15		3.1	2	1	0	0	0	0	0	0	0	0	2	7	1		1			4	2	1	1	1	1	1	1	0	0	0	1	2	4	4	3	4	2	2	1	1	2	1	3	3	2
558	1	23	1	15	20000	3.53	1										1		2		1			6	2	1	1	0	0	0	0	0	0	0	3	3	3	3	3	3	3	3	3	3	3	3	3	3	2
559	1	23	4	16	20000	3.77	1										1		2		1			5	1										3	3	3	2	1	3	3	2	3	3	3	3	2	3	2
560	2	24	1	15	20000	3.5	1										1		2		1			9	2	1	1	0	0	0	0	0	0	0	3	3	2	2	2	3	2	2	3	3	4	4	4	4	4
561	2	23	1	15	10000	2.83	1										2	6	1		1			6	2	1	1	0	0	0	0	0	0	0	2	2	3	4	3	2	3	3	3	4	3	2	2	3	2
562	2	24	1	15	14000	3.4	2	1	0	0	0	0	0	0	0	0	1		1		1			9	2	1	1	1	1	1	1	0	0	0	2	2	4	3	3	3	2	2	3	4	3	3	4	4	4
563	2	24	1	15	15000	3.16	1										2	1	1		1			15	2	1	1	0	0	0	1	0	0	0	3	3	2	1	2	1	3	3	4	4	4	3	4	4	4
564	2	25	2	15	8000	3.8	1										1		1		1			11	2	1	1	0	0	0	0	0	0	0	3	3	3	2	2	3	3	3	4	4	3	3	4	4	4
565	2	24	1	28	10000	3.6	2	1	0	0	0	0	0	0	0	0	1		1		1			9	2	1	0	1	0	0	0	0	0	0	3	3	2	2	2	3	3	3	3	3	3	2	3	4	4
566	1	24	1	13	10000	2.79	1										1		1		1			17	2	1	1	1	0	0	0	0	0	0	3	3	3	2	2	3	3	3	3	3	3	3	4	4	4
567	2	24	1	15	5000	2.59	2	0	0	0	1	0	0	0	0	1	1		1		1			7	2	1	0	0	0	0	0	0	0	0	3	3	2	2	2	3	3	3	4	4	3	4	3	3	3
568	2	24	1	28	10000	3.6	2	1	0	0	0	0	0	0	0	0	1		1		1			9	2	1	0	1	0	0	0	0	0	0	3	3	2	2	2	3	3	3	3	3	3	2	3	4	4
569	1	24	1	32	8000	3.48	1										1		2		1			2	2	1	1	1	0	0	0	0	0	0	3	3	2	2	2	3	4	2	3	3	3	3	3	3	3
570	1	24	1	20	7000	2.8	1										1		2		1			1	2	1	1	1	1	0	0	0	0	0	2	2	2	2	1	3	3	3	3	4	4	3	4	4	4
571	2	23	1	15	10000	2.83	1										2	6	1		1			6	2	1	1	0	0	0	0	0	0	0	2	2	3	4	3	2	3	3	3	4	3	2	2	3	2
572	2	23	1	15	10000	2.83	1										2	6	1		1			6	2	1	1	0	0	0	0	0	0	0	2	2	3	4	3	2	3	3	3	4	3	2	2	3	2
573	2	24	1	15	9000	3.1	1										1		1		1			4	2	1	1	0	0	0	0	0	0	0	3	3	2	2	1	3	3	3	3	3	3	3	3	3	3
574	2	24	1	15	10000	3.27	1										1		1		1			1	2	1	1	0	0	0	0	0	0	0	2	2	3	2	2	2	2	2	2	2	2	2	3	3	3
575	1	24	1	15	9000	3.29	1										1		1		2			5	2	1	1	0	0	0	0	0	0	0	3	3	2	1	1	2	2	2	3	3	3	3	3	3	3
576	2	23	3	15	12000	3.79999	1										1		1		1			2	2	0	1	1	0	0	0	0	0	0	3	3	2	1	1	2	3	3	3	3	3	3	3	3	3
577	2	25	1	27	9000	2.89999	1										1		1		1			1	2	1	0	0	0	0	0	0	0	0	2	2	2	2	2	2	2	2	3	3	3	3	3	3	3
578	1	25	1	15	9000	3.1	1										1		1		2			5	2	1	1	0	0	0	0	0	0	0	3	3	1	1	2	2	3	3	3	3	3	3	3	3	3
579	1	24	1	15	9000	3.37	1										1		1		2			1	2	1	0	0	0	0	0	0	0	0	3	3	2	1	1	2	2	2	2	3	3	2	3	3	3
580	1	23	1	15	9000	2.89999	1										1		1		2			5	2	1	0	0	0	0	0	0	0	0	2	2	2	1	1	2	2	2	3	3	3	3	3	3	3
581	2	24	1	20	9000	3.1	1										1		1		1			1	2	1	0	0	0	0	0	0	0	0	2	2	2	2	2	2	2	2	2	2	2	2	2	2	2
582	1	24	1	31	10000	3.39999	1										1		1		2	1		6	2	1	0	0	0	0	0	0	0	0	3	2	2	1	2	2	2	2	2	2	2	2	2	3	3
[truncated: 39 more columns]
